# Supplementary material for: Resensitizing β‐Lactams by Reprogramming Purine Metabolism in Small Colony Variant for Osteomyelitis Treatment
Source: Adv Sci (Weinh). 2024 Dec 10;12(5):2410781. doi: 10.1002/advs.202410781 (PMC11791937; doi:10.1002/advs.202410781)
Supplement: Supplementary file 2 — Supporting Information [file ADVS-12-2410781-s001.xlsx]

## Sheet: Sheet1
Supplementary Table. MIC (μg/ml) of Clinical Strains
Case no.	Quinolones			Lincosamides	Macrolides	Aminoglycosides	Oxazolidinones	Nitrofurans	Beta-lactams		Streptogramins	Rifamycins	Sulfonamides	Tetracyclines		Glycopeptides
	Moxifloxacin	Ciprofloxacin	Levofloxacin	Clindamycin	Erythromycin	Gentamicin	Linezolid	Nitrofurantoin	Oxacillin	Penicillin G	Quinupristin/Dalfopristin	Rifampicin	Cotrimoxazole	Tetracycline	Tigecycline	Vancomycin
1	≥8	≥8	≥8	≥8	≥8	≤0.5	1	≤16	≥4	≥0.5	≤0.25	≤0.5	≤10	≥16	0.5	≤0.5
2	2	≥8	4	≤0.25	≤0.25	≤0.5	2	≤16	≤0.25	≥0.5	≤0.25	≤0.5	≤10	≤1	≤0.12	≤0.5
3	≤0.25	≤0.5	0.25	≤0.25	≥8	≤0.5	2	32	≤0.25	0.06	0.5	≤0.5	≤10	≤1	≤0.12	1
4	≤0.25	1	0.5	≤0.25	≤0.25	≤0.5	2	≤16	≤0.25	0.25	≤0.25	≤0.5	≤10	≤1	≤0.12	1
5	≤0.25	≤0.5	0.25	≤0.25	≤0.25	≤0.5	2	≤16	≤0.25	≥0.5	≤0.25	≤0.5	≤10	≤1	≤0.12	≤0.5
6	≤0.25	≤0.5	0.5	≥8	≥8	8	2	≤16	0.5	≥0.5	0.5	≤0.5	≥320	≤1	≤0.12	1
7	≤0.25	≤0.5	≤0.12	≤0.25	≥8	≤0.5	2	≤16	≤0.25	0.12	≤0.25	≤0.5	≤10	≤1	≤0.12	1
8	≤0.25	≤0.5	0.25	≤0.25	≥8	≤0.5	2	≤16	≥4	≥0.5	≤0.25	≤0.5	≤10	≤1	≤0.12	≤0.5
9	≤0.25	≤0.5	0.25	≤0.25	≤0.25	≤0.5	2	≤16	≤0.25	≥0.5	≤0.25	≤0.5	≤10	≤1	≤0.12	≤0.5
10	≤0.25	≤0.5	0.25	≥8	≥8	≤0.5	1	≤16	≥4	≥0.5	≤0.25	≤0.5	≤10	≤1	≤0.12	≤0.5
11	≤0.25	≤0.5	0.25	≤0.25	≤0.25	≤0.5	2	≤16	0.5	≥0.5	≤0.25	≤0.5	≤10	≤1	≤0.12	≤0.5
12	1	≥8	4	≤0.25	≥8	≤0.5	2	≤16	0.5	≥0.5	≤0.25	≤0.5	≤10	≤1	≤0.12	1
13	≤0.25	≤0.5	0.25	≤0.25	≥8	≤0.5	2	≤16	≥4	≥0.5	≤0.25	≤0.5	≤10	≤1	≤0.12	≤0.5
14	≤0.25	≤0.5	≤0.12	≤0.25	≤0.25	≤0.5	2	≤16	≤0.25	≤0.03	≤0.25	≤0.5	≤10	≤1	≤0.12	1
15	≤0.25	≤0.5	≤0.12	≤0.25	≤0.25	≤0.5	2	≤16	≥4	≥0.5	≤0.25	≤0.5	≤10	≤1	≤0.12	1
16	4	≥8	≥8	≤0.25	≥8	≤0.5	2	≤16	0.5	≥0.5	≤0.25	≤0.5	≤10	≤1	≤0.12	≤0.5
17	≤0.25	≤0.5	≤0.12	≤0.25	≤0.25	≤0.5	2	≤16	≤0.25	≥0.5	≤0.25	≤0.5	≤10	≥16	≤0.12	≤0.5
18	≥8	≥8	≥8	≥8	≥8	≥16	2	32	≥4	≥0.5	0.5	≤0.5	≤10	≥16	0.5	2
19	≤0.25	≤0.5	0.25	≤0.25	≤0.25	≤0.5	2	≤16	≥4	≥0.5	≤0.25	≤0.5	≤10	≤1	≤0.12	≤0.5
20	≤0.25	≤0.5	0.25	≤0.25	≥8	≤0.5	2	≤16	≥4	≥0.5	≤0.25	≤0.5	≤10	≤1	≤0.12	1
21	≤0.25	≤0.5	0.5	≤0.25	≥8	≤0.5	2	≤16	≥4	≥0.5	0.5	≤0.5	≤10	≤1	≤0.12	1
22	≤0.25	≤0.5	0.25	≤0.25	≥8	≤0.5	2	≤16	≥4	≥0.5	≤0.25	≤0.5	≤10	≤1	≤0.12	1
23	≤0.25	2	1	≤0.25	≤0.25	≤0.5	2	≤16	0.5	≥0.5	≤0.25	≤0.5	≤10	≤1	≤0.12	1
24	≤0.25	≤0.5	0.5	≤0.25	≤0.25	≤0.5	2	≤16	≥4	≥0.5	≤0.25	≤0.5	≤10	≤1	≤0.12	1
25	≤0.25	≤0.5	0.25	≤0.25	≤0.25	≤0.5	2	≤16	≥4	≥0.5	≤0.25	≤0.5	≤10	≤1	≤0.12	≤0.5
26	≤0.25	1	0.5	≤0.25	≥8	≤0.5	1	≤16	1	≥0.5	≤0.25	≤0.5	160	≤1	≤0.12	≤0.5
27	≤0.25	2	1	≥8	≥8	≤0.5	2	≤16	≥4	≥0.5	≤0.25	≤0.5	≤10	≥16	≤0.12	1
28	≤0.25	2	1	≥8	≥8	≥16	2	32	≤0.25	≥0.5	≤0.25	≤0.5	≥320	≤1	≤0.12	≤0.5
29	≤0.25	≤0.5	0.25	≤0.25	≤0.25	≤0.5	2	≤16	≥4	≥0.5	≤0.25	≤0.5	≤10	≤1	≤0.12	≤0.5
30	1	≥8	4	≤0.25	≥8	≤0.5	2	≤16	≥4	≥0.5	≤0.25	≤0.5	≤10	≤1	≤0.12	1
31	≤0.25	2	1	≥8	≥8	8	2	≤16	0.5	≥0.5	≤0.25	≤0.5	80	≤1	≤0.12	≤0.5
32	2	≥8	4	≤0.25	≤0.25	≤0.5	2	≤16	≤0.25	≥0.5	≤0.25	≤0.5	≤10	≤1	≤0.12	1
33	≤0.25	≤0.5	0.25	≤0.25	≤0.25	≤0.5	2	≤16	≥4	≥0.5	≤0.25	≤0.5	≤10	≤1	≤0.12	1
34	≤0.25	≤0.5	0.25	≤0.25	≥8	≤0.5	2	≤16	0.5	≥0.5	≤0.25	≤0.5	≤10	≤1	≤0.12	1
35	≤0.25	≤0.5	0.25	≤0.25	≤0.25	≤0.5	2	32	≤0.25	0.06	≤0.25	≤0.5	≤10	≤1	≤0.12	1
36	≤0.25	≤0.5	≤0.12	≤0.25	≤0.25	≤0.5	2	≤16	2	≥0.5	≤0.25	≤0.5	≤10	2	≤0.12	1
37	≤0.25	≤0.5	0.25	≤0.25	≤0.25	≤0.5	2	≤16	≤0.25	≥0.5	≤0.25	≤0.5	≤10	≥16	≤0.12	≤0.5
38	≤0.25	≤0.5	0.25	≤0.25	≤0.25	≤0.5	2	32	≤0.25	0.12	≤0.25	≤0.5	≤10	≤1	≤0.12	1
39	≤0.25	≤0.5	0.25	≥8	≥8	≤0.5	2	≤16	≥4	≥0.5	≤0.25	≤0.5	≤10	≤1	≤0.12	1
40	≤0.25	≤0.5	≤0.12	≤0.25	≤0.25	≤0.5	2	≤16	≥4	≥0.5	0.5	≤0.5	≤10	≤1	≤0.12	1
41	≤0.25	2	1	≤0.25	≤0.25	≤0.5	2	≤16	≥4	≥0.5	≤0.25	≤0.5	≤10	≤1	≤0.12	≤0.5
42	≤0.25	≤0.5	0.5	≤0.25	≤0.25	≤0.5	2	≤16	≥4	≥0.5	≤0.25	≤0.5	≤10	≤1	≤0.12	≤0.5
43	≤0.25	≤0.5	0.25	≤0.25	≥8	≤0.5	2	≤16	2	≥0.5	≤0.25	≤0.5	≤10	≤1	≤0.12	≤0.5
44	≤0.25	≤0.5	≤0.12	≤0.25	≤0.25	≤0.5	2	≤16	≥4	0.25	≤0.25	≤0.5	≤10	≤1	≤0.12	1
45	≤0.25	≤0.5	0.25	≥8	≥8	≤0.5	2	≤16	≥4	≥0.5	≤0.25	≤0.5	≤10	≤1	≤0.12	≤0.5
46	≤0.25	≤0.5	0.25	≤0.25	≤0.25	≤0.5	2	≤16	≥4	≥0.5	≤0.25	≤0.5	≤10	≤1	≤0.12	≤0.5
47	≤0.25	≤0.5	0.25	≤0.25	≤0.25	≤0.5	2	≤16	≥4	≥0.5	≤0.25	≤0.5	≤10	≤1	≤0.12	≤0.5
48	2	≥8	4	≤0.25	≤0.25	≤0.5	2	≤16	≥4	≥0.5	≤0.25	≤0.5	≤10	≤1	≤0.12	≤0.5
49	≤0.25	≤0.5	0.25	≤0.25	≥8	≤0.5	2	≤16	≤0.25	0.06	≤0.25	≤0.5	≤10	≤1	≤0.12	1
50	≤0.25	≤0.5	0.25	≤0.25	≤0.25	≤0.5	2	≤16	≥4	≥0.5	≤0.25	≤0.5	≤10	≤1	≤0.12	≤0.5
51	4	≥8	≥8	≤0.25	≥8	4	2	≤16	≥4	≥0.5	≤0.25	≤0.5	≤10	≥16	≤0.12	1
52	≤0.25	2	1	≤0.25	≥8	≤0.5	2	≤16	0.5	0.12	≤0.25	≤0.5	≤10	≤1	≤0.12	1
53	≤0.25	2	1	≤0.25	≤0.25	≤0.5	2	≤16	≥4	≥0.5	≤0.25	≤0.5	≤10	≤1	≤0.12	1
54	≤0.25	≤0.5	0.25	≤0.25	≤0.25	≤0.5	2	≤16	0.5	≥0.5	≤0.25	≤0.5	≤10	≤1	≤0.12	1
55	≤0.25	≤0.5	≤0.12	≥8	≥8	≤0.5	2	≤16	0.5	0.12	≤0.25	≤0.5	≤10	≤1	≤0.12	≤0.5
56	≤0.25	≤0.5	≤0.12	≥8	≥8	≤0.5	1	≤16	≤0.25	0.06	≤0.25	≤0.5	≤10	≤1	≤0.12	≤0.5
57	≤0.25	≤0.5	0.25	≤0.25	≤0.25	≤0.5	2	≤16	≤0.25	0.06	≤0.25	≤0.5	≤10	≤1	≤0.12	≤0.5
58	≤0.25	≤0.5	≤0.12	≤0.25	4	≤0.5	2	32	0.5	≥0.5	≤0.25	≤0.5	≤10	≤1	≤0.12	≤0.5
59	≤0.25	≤0.5	0.5	≤0.25	≤0.25	≤0.5	2	≤16	≥4	≥0.5	0.5	≤0.5	≤10	≤1	≤0.12	≤0.5
60	4	≥8	≥8	≥8	≥8	≥16	2	≤16	≥4	≥0.5	0.5	4	≥320	≥16	≤0.12	2
61	≤0.25	≤0.5	0.25	≤0.25	≤0.25	≤0.5	2	≤16	≤0.25	0.06	≤0.25	≤0.5	≥320	≤1	≤0.12	1
62	≤0.25	≤0.5	≤0.12	≥8	≥8	8	1	32	≤0.25	≥0.5	≤0.25	≤0.5	≥320	≤1	≤0.12	≤0.5
63	≤0.25	≤0.5	≤0.12	≤0.25	≥8	≤0.5	2	≤16	≤0.25	≥0.5	≤0.25	≤0.5	≤10	≤1	≤0.12	1
64	≤0.25	≤0.5	0.25	≤0.25	≤0.25	≤0.5	2	≤16	≤0.25	0.06	≤0.25	≤0.5	≤10	≤1	≤0.12	≤0.5
65	≤0.25	1	0.5	≤0.25	≥8	≤0.5	2	≤16	0.5	≥0.5	≤0.25	≤0.5	160	≤1	≤0.12	1
66	≤0.25	≤0.5	≤0.12	≤0.25	≤0.25	≤0.5	2	≤16	≥4	≥0.5	≤0.25	≤0.5	≤10	≤1	≤0.12	≤0.5
67	4	≥8	≥8	≥8	≥8	≥16	2	32	≥4	≥0.5	≤0.25	≤0.5	≤10	≥16	0.5	1
68	≤0.25	≤0.5	0.25	≤0.25	≥8	≤0.5	2	32	0.5	≥0.5	≤0.25	≤0.5	≤11	≤1	≤0.12	≤0.5
69	4	≥8	≥8	≥8	≥8	≥16	2	≤16	≥4	≥0.5	0.5	4	≥320	≥16	≤0.12	1
70	4	4	≥8	≤0.25	4	≤0.5	2	32	≥5	≥0.6	≤0.25	≥32	≤10	≥16	0.5	1
71	≤0.25	≤0.5	≤0.12	≤0.25	≤0.25	≤0.5	2	≤16	0.5	≥0.5	≤0.25	≤0.5	≤10	≤1	≤0.12	≤0.5
72	≥8	≥8	≥8	≥8	≥8	≥16	2	32	≥4	≥0.5	0.5	≤0.5	≤10	≥16	0.5	≤0.5
73	≤0.25	≤0.5	0.25	≤0.25	≤0.25	≤0.5	2	32	≤0.25	≥0.5	≤0.25	≤0.5	≤10	≤1	≤0.12	1
74	≥8	≥8	≥8	≥8	≥8	≥16	1	32	≥4	≥0.5	0.5	≤0.5	≤10	≥16	0.5	≤0.5
75	≤0.25	≤0.5	0.25	≤0.25	≤0.25	≤0.5	2	≤16	0.5	≥0.5	≤0.25	≤0.5	≤10	≤1	≤0.12	≤0.5
76	≤0.25	≤0.5	≤0.12	≤0.25	≤0.25	≤0.5	2	≤16	0.5	≥0.5	≤0.25	≤0.5	≤10	≤1	≤0.12	≤0.5
77	≤0.25	≤0.5	≤0.12	≤0.25	≤0.25	≤0.5	2	≤16	≥4	≥0.5	≤0.25	≤0.5	≤10	≥16	≤0.12	≥32
78	≤0.25	≤0.5	0.5	≤0.25	≤0.25	≤0.5	2	≤16	≥4	≥0.5	≤0.25	≤0.5	≤10	≤1	≤0.12	≤0.5
79	≤0.25	≤0.5	0.25	≤0.25	≤0.25	≤0.5	2	≤16	≤0.25	≥0.5	≤0.25	≤0.5	≤10	≤1	≤0.12	1
80	≤0.25	1	1	0.5	≤0.25	≤0.5	2	≤16	0.5	≥0.5	≤0.25	≤0.5	≤10	≤1	≤0.12	≤0.5
81	≥8	≥8	≥8	≤0.25	≤0.25	≤0.5	2	≤16	≥4	≥0.5	≤0.25	≤0.5	≤10	≤1	≤0.12	1
82	≤0.25	≤0.5	0.25	≤0.25	≤0.25	≤0.5	2	≤16	≥4	≥0.5	≤0.25	≤0.5	≤10	≤1	≤0.12	≤0.5
83	≤0.25	≤0.5	0.25	≤0.25	≤0.25	≤0.5	2	≤16	0.5	≥0.5	≤0.25	≤0.5	≤10	≥16	0.5	≤0.5
84	≤0.25	≤0.5	≤0.12	≥8	≥8	≤0.5	2	32	≤0.25	≥0.5	0.5	≤0.5	160	≥16	≤0.12	≤0.5
Note: Green, gray, and red indicate susceptible, intermediate, and resistant, respectively.
